# Supplementary material for: Characterization and putative post-translational regulation of α- and β-tubulin gene families in Salix arbutifolia
Source: Sci Rep. 2016 Jan 12;6:19258. doi: 10.1038/srep19258 (PMC4709717; doi:10.1038/srep19258)
Supplement: Supplementary Dataset 1 [file srep19258-s1.xls]

## Sheet: Sheet1
Table S1: List of primers used for cloning and real-time RT-PCR analysis
Gene name	Primer sequence (5'-3')
	Forward primer	Reverse primer
SaTUA1	GTTGGTGCCGAAGGTGTAGATG	ACTGTAAGGATAGTGGTGCCGC
SaTUA2	GACGGCGAGGAGGAGGATTACTG	ACAGAATGGAGAGACAATTCAC
SaTUA3	GAAGACGGTGAGGAGTACATGTG	TGCTGAAGCGAGGGCAGTACCC
SaTUA4	GGAAGGCGAGGAGGAAGATTAC	GGAGAGACAATTCACAGATCAC
SaTUA5	TCTCCTGATGGAGAGGATGGTG	CACACGTACCCTACACAGGAAC
SaTUA6	GTTGGAGCGGAGTCCGCTGAGG	GTTCATCATTCTTATCCATCCAG
SaTUA7	GAAGAGGAAGGTGATGATTATC	CAGAGGAAGGATAGTGGTGCGA
SaTUA8	GAAGAGGTTGGTGCTGAATCAG	GCTTCCAAGTGCAATTACATGT
SaTUB1	CCGTGTTCTATGTTACCATGTTG	GAGACATCTCAATAATAAGGCC
SaTUB2	GGAGTGTTATAACCAAGTGTGAG	CCCGCAATACAAACTAGAATGC
SaTUB3	CATCGAAGGGTTTCATCATCCG	GGAATACAATACAATTGTGAAG
SaTUB4	GATGCGAGATGTCTGTCTTTCC	GAAACAAGCAAAGCAACATTGC
SaTUB5	CAGGCTGTGGTTATGGCTTGGC	TAATTTCGATGGTTGTACAAAG
SaTUB6	GGGTGCTGCATGAACTTAACTAG	GTGATTACAATATATTACAGTG
SaTUB7	AGGCCGAGACGAGAGTAACATG	CAATACAAACTTCAGACATGCCG
SaTUB8	CAAGATGCCGCCGTCGATGAGG	GCATTCAAATATAGAGCTCCATG
SaTUB9	TATAGGATGTATGGATTGACTG	CAGAACCAATTTGAAAGGATGC
SaTUB10	TGGCTATCAATGAATTTGCAGC	CAGCAGTTCGTAATTTGAACGAG
SaTUB11	TGAAGAGAACTATGAATGACTG	CGAAATCACCTTGCGGAGCTGAG
SaTUB12	ATACCAGCAAGACTATCAGTAG	GCAAATTTCAAGAGCTAGCTGC
SaTUB13	GGAGGTGTAAACGATCCTGCTAC	ACGGCAAGAACTTATCCAACTC
SaTUB14	GAGTTTCGCAGAGTCTCTCCTAC	ACTTCTCGCATCAGCCACACGG
SaTUB15	AACCTCAACTTCCAGTTGCTGG	AACGCAAGAAGAGATTCTGCCTG
SaTUB16	ATGTAATGAGTTGTGCAAGGTC	CCAACCCTACTTGCAATCCAGTG
SaTUB17	GAAGTATGAGCGGTCCTGCTAC	GGAACAGGAAGGCACACAACCC
SaTUB18	AGTTGATGCATAAGATAGCTCG	GAACCCACAACCCATTCACATC
SaTUB19	ACACGATGCTTAAGATAGCTTG	GGAGTCACAAAATCCCATCTTC
SaTUB20	TGACATGTGAACAACTTGATCC	TGTCAATCCTTGTTCCCTTCTG
