# Supplementary material for: Characterization and putative post-translational regulation of α- and β-tubulin gene families in Salix arbutifolia
Source: Sci Rep. 2016 Jan 12;6:19258. doi: 10.1038/srep19258 (PMC4709717; doi:10.1038/srep19258)
Supplement: Supplementary Dataset 2 [file srep19258-s2.xls]

## Sheet: Figure S1
Figure S1:Sequence alignment of full-length Chosenia TUA proteins.

## Sheet: Table S2
Table S2 The sequence identity of TUAs (cDNA and protein) between each other.
Seq/cDNA	SaTUA1	SaTUA3	SaTUA5	SaTUA7	SaTUA2	SaTUA4	SaTUA6	SaTUA8
SaTUA1	ID	0.841	0.851	0.809	0.758	0.767	0.757	0.756
SaTUA3	0.841	ID	0.906	0.789	0.747	0.752	0.753	0.755
SaTUA5	0.851	0.906	ID	0.8	0.758	0.761	0.764	0.76
SaTUA7	0.809	0.789	0.8	ID	0.745	0.747	0.741	0.739
SaTUA2	0.758	0.747	0.758	0.745	ID	0.936	0.826	0.823
SaTUA4	0.767	0.752	0.761	0.747	0.936	ID	0.82	0.82
SaTUA6	0.757	0.753	0.764	0.741	0.826	0.82	ID	0.945
SaTUA8	0.756	0.755	0.76	0.739	0.823	0.82	0.945	ID
Seq/protein	SaTUA1	SaTUA2	SaTUA3	SaTUA4	SaTUA5	SaTUA6	SaTUA7	SaTUA8
SaTUA1	ID	0.909	0.971	0.915	0.98	0.898	0.973	0.902
SaTUA2	0.909	ID	0.913	0.96	0.906	0.935	0.906	0.942
SaTUA3	0.971	0.913	ID	0.911	0.984	0.895	0.971	0.9
SaTUA4	0.915	0.96	0.911	ID	0.909	0.931	0.895	0.94
SaTUA5	0.98	0.906	0.984	0.909	ID	0.893	0.975	0.893
SaTUA6	0.898	0.935	0.895	0.931	0.893	ID	0.891	0.973
SaTUA7	0.973	0.906	0.971	0.895	0.975	0.891	ID	0.886
SaTUA8	0.902	0.942	0.9	0.94	0.893	0.973	0.886	ID
