# Supplementary material for: Characterization and putative post-translational regulation of α- and β-tubulin gene families in Salix arbutifolia
Source: Sci Rep. 2016 Jan 12;6:19258. doi: 10.1038/srep19258 (PMC4709717; doi:10.1038/srep19258)
Supplement: Supplementary Dataset 3 [file srep19258-s3.xls]

## Sheet: Table S3
Table S3: sequence identity of TUBs (cDNA and protein) between each other
Seq/cDNA	SaTUB1	SaTUB2	SaTUB3	SaTUB4	SaTUB5	SaTUB6	SaTUB7	SaTUB8	SaTUB9	SaTUB10	SaTUB11	SaTUB12	SaTUB13	SaTUB14	SaTUB15	SaTUB16	SaTUB17	SaTUB18	SaTUB19	SaTUB20
SaTUB1	ID	0.91	0.794	0.806	0.797	0.786	0.778	0.771	0.76	0.764	0.935	0.778	0.775	0.789	0.776	0.775	0.79	0.786	0.763	0.76
SaTUB2	0.91	ID	0.792	0.795	0.793	0.788	0.78	0.768	0.757	0.754	0.974	0.78	0.772	0.775	0.77	0.777	0.785	0.78	0.76	0.759
SaTUB3	0.794	0.792	ID	0.918	0.799	0.777	0.801	0.799	0.762	0.769	0.788	0.802	0.797	0.796	0.799	0.807	0.813	0.798	0.78	0.773
SaTUB4	0.806	0.795	0.918	ID	0.783	0.774	0.803	0.803	0.754	0.758	0.797	0.802	0.79	0.789	0.793	0.789	0.802	0.796	0.789	0.783
SaTUB5	0.797	0.793	0.799	0.783	ID	0.919	0.779	0.764	0.766	0.777	0.794	0.779	0.775	0.797	0.782	0.785	0.776	0.776	0.765	0.765
SaTUB6	0.786	0.788	0.777	0.774	0.919	ID	0.772	0.759	0.754	0.769	0.786	0.772	0.771	0.785	0.775	0.774	0.768	0.759	0.759	0.761
SaTUB7	0.778	0.78	0.801	0.803	0.779	0.772	ID	0.92	0.764	0.769	0.78	0.998	0.788	0.801	0.787	0.799	0.796	0.787	0.795	0.793
SaTUB8	0.771	0.768	0.799	0.803	0.764	0.759	0.92	ID	0.77	0.776	0.772	0.92	0.79	0.8	0.794	0.793	0.792	0.783	0.798	0.792
SaTUB9	0.76	0.757	0.762	0.754	0.766	0.754	0.764	0.77	ID	0.908	0.758	0.762	0.767	0.765	0.769	0.764	0.772	0.768	0.748	0.746
SaTUB10	0.764	0.754	0.769	0.758	0.777	0.769	0.769	0.776	0.908	ID	0.754	0.769	0.773	0.773	0.775	0.766	0.777	0.765	0.756	0.754
SaTUB11	0.935	0.974	0.788	0.797	0.794	0.786	0.78	0.772	0.758	0.754	ID	0.78	0.773	0.783	0.773	0.778	0.785	0.781	0.761	0.759
SaTUB12	0.778	0.78	0.802	0.802	0.779	0.772	0.998	0.92	0.762	0.769	0.78	ID	0.787	0.802	0.787	0.799	0.796	0.787	0.794	0.792
SaTUB13	0.775	0.772	0.797	0.79	0.775	0.771	0.788	0.79	0.767	0.773	0.773	0.787	ID	0.902	0.973	0.894	0.819	0.809	0.796	0.788
SaTUB14	0.789	0.775	0.796	0.789	0.797	0.785	0.801	0.8	0.765	0.773	0.783	0.802	0.902	ID	0.9	0.932	0.832	0.824	0.791	0.79
SaTUB15	0.776	0.77	0.799	0.793	0.782	0.775	0.787	0.794	0.769	0.775	0.773	0.787	0.973	0.9	ID	0.897	0.818	0.804	0.795	0.794
SaTUB16	0.775	0.777	0.807	0.789	0.785	0.774	0.799	0.793	0.764	0.766	0.778	0.799	0.894	0.932	0.897	ID	0.825	0.817	0.787	0.781
SaTUB17	0.79	0.785	0.813	0.802	0.776	0.768	0.796	0.792	0.772	0.777	0.785	0.796	0.819	0.832	0.818	0.825	ID	0.924	0.772	0.769
SaTUB18	0.786	0.78	0.798	0.796	0.776	0.759	0.787	0.783	0.768	0.765	0.781	0.787	0.809	0.824	0.804	0.817	0.924	ID	0.769	0.767
SaTUB19	0.763	0.76	0.78	0.789	0.765	0.759	0.795	0.798	0.748	0.756	0.761	0.794	0.796	0.791	0.795	0.787	0.772	0.769	ID	0.948
SaTUB20	0.76	0.759	0.773	0.783	0.765	0.761	0.793	0.792	0.746	0.754	0.759	0.792	0.788	0.79	0.794	0.781	0.769	0.767	0.948	ID
Seq/protein	SaTUB1	SaTUB2	SaTUB3	SaTUB4	SaTUB5	SaTUB6	SaTUB7	SaTUB8	SaTUB9	SaTUB10	SaTUB11	SaTUB13	SaTUB14	SaTUB15	SaTUB16	SaTUB17	SaTUB18	SaTUB19	SaTUB20
SaTUB1	ID	0.975	0.971	0.971	0.937	0.926	0.924	0.933	0.893	0.909	0.984	0.935	0.944	0.937	0.933	0.951	0.946	0.907	0.907
SaTUB2	0.975	ID	0.962	0.962	0.935	0.926	0.933	0.931	0.886	0.898	0.991	0.937	0.935	0.944	0.929	0.937	0.942	0.911	0.909
SaTUB3	0.971	0.962	ID	0.982	0.948	0.935	0.928	0.931	0.9	0.917	0.962	0.94	0.948	0.942	0.944	0.955	0.953	0.905	0.905
SaTUB4	0.971	0.962	0.982	ID	0.941	0.93	0.933	0.935	0.895	0.908	0.962	0.94	0.942	0.942	0.933	0.95	0.946	0.911	0.911
SaTUB5	0.937	0.935	0.948	0.941	ID	0.961	0.922	0.926	0.886	0.906	0.937	0.926	0.931	0.928	0.926	0.924	0.926	0.9	0.904
SaTUB6	0.926	0.926	0.935	0.93	0.961	ID	0.906	0.91	0.868	0.888	0.926	0.92	0.915	0.919	0.911	0.908	0.911	0.889	0.893
SaTUB7	0.924	0.933	0.928	0.933	0.922	0.906	ID	0.982	0.892	0.908	0.929	0.932	0.934	0.937	0.93	0.924	0.931	0.93	0.926
SaTUB8	0.933	0.931	0.931	0.935	0.926	0.91	0.982	ID	0.903	0.914	0.937	0.93	0.946	0.941	0.937	0.926	0.933	0.937	0.935
SaTUB9	0.893	0.886	0.9	0.895	0.886	0.868	0.892	0.903	ID	0.952	0.893	0.892	0.914	0.905	0.91	0.9	0.906	0.877	0.879
SaTUB10	0.909	0.898	0.917	0.908	0.906	0.888	0.908	0.914	0.952	ID	0.904	0.914	0.928	0.914	0.919	0.911	0.915	0.888	0.892
SaTUB11	0.984	0.991	0.962	0.962	0.937	0.926	0.929	0.937	0.893	0.904	ID	0.935	0.942	0.942	0.931	0.937	0.942	0.911	0.909
SaTUB13	0.935	0.937	0.94	0.94	0.926	0.92	0.932	0.93	0.892	0.914	0.935	ID	0.959	0.977	0.955	0.942	0.951	0.913	0.913
SaTUB14	0.944	0.935	0.948	0.942	0.931	0.915	0.934	0.946	0.914	0.928	0.942	0.959	ID	0.968	0.984	0.953	0.962	0.91	0.915
SaTUB15	0.937	0.944	0.942	0.942	0.928	0.919	0.937	0.941	0.905	0.914	0.942	0.977	0.968	ID	0.964	0.944	0.951	0.917	0.919
SaTUB16	0.933	0.929	0.944	0.933	0.926	0.911	0.93	0.937	0.91	0.919	0.931	0.955	0.984	0.964	ID	0.953	0.962	0.902	0.906
SaTUB17	0.951	0.937	0.955	0.95	0.924	0.908	0.924	0.926	0.9	0.911	0.937	0.942	0.953	0.944	0.953	ID	0.98	0.896	0.9
SaTUB18	0.946	0.942	0.953	0.946	0.926	0.911	0.931	0.933	0.906	0.915	0.942	0.951	0.962	0.951	0.962	0.98	ID	0.9	0.905
SaTUB19	0.907	0.911	0.905	0.911	0.9	0.889	0.93	0.937	0.877	0.888	0.911	0.913	0.91	0.917	0.902	0.896	0.9	ID	0.977
SaTUB20	0.907	0.909	0.905	0.911	0.904	0.893	0.926	0.935	0.879	0.892	0.909	0.913	0.915	0.919	0.906	0.9	0.905	0.977	ID

## Sheet: Figure S2
Figure S2: Sequence alignment of full-length Chosenia TUB proteins.
