# Supplementary material for: Characterization and putative post-translational regulation of α- and β-tubulin gene families in Salix arbutifolia
Source: Sci Rep. 2016 Jan 12;6:19258. doi: 10.1038/srep19258 (PMC4709717; doi:10.1038/srep19258)
Supplement: Supplementary Dataset 4 [file srep19258-s4.xls]

## Sheet: Table S4
Table S4: list of TUA and TUB genes which have no GenBank accession number in Populus genome
Gene	JGI Gene Model	Locus
PtTUA8	estExt_fgenesh4_pg.C_LG_XIX0417	LG_XIX:5204194–5207599
PtTUB1	eugene3.00011551	LG_I:17121298–17123342
PtTUB2	estExt_fgenesh4_pm.C_LG_IX0574	LG_IX:8108706–8110629
PtTUB3	eugene3.00010923	LG_I:7896652–7899456
PtTUB4	eugene3.00030977	LG_III:11846773–11849592
PtTUB5	fgenesh4_pg.C_LG_VI000763	LG_VI:6461827–6463345
PtTUB6	eugene3.00161038	LG_XVI:10159508–10161158
PtTUB7	estExt_Genewise1_v1.C_LG_I6025	LG_I:34930733–34933465
PtTUB8	eugene3.01400079	scaffold_140:531237–534474
PtTUB9	eugene3.00010909	LG_I:7810326–7812139
PtTUB10	grail3.0018029802	LG_III:11963516–11965115
PtTUB11	eugene3.00120398	LG_XII:3902075–3904191
PtTUB12	estExt_fgenesh4_pm.C_LG_XV0128	LG_XV:3923544–3925244
PtTUB13	eugene3.00011808	LG_I:19840697–19843574
PtTUB14	estExt_fgenesh4_pm.C_LG_IX0458	LG_IX:6223860–6226800
PtTUB15	estExt_Genewise1_v1.C_LG_I1970	LG_I:19849822–19852686
PtTUB16	estExt_fgenesh4_pm.C_LG_IX0457	LG_IX:6218943–6221998
PtTUB17	eugene3.00060314	LG_VI:2140954–2144202
PtTUB18	eugene3.00160267	LG_XVI:1699400–1702625
PtTUB19	estExt_Genewise1_v1.C_LG_II0459	LG_II:1312352–1316028
PtTUB20	grail3.0002068402	LG_V:16706215–16709216

## Sheet: Table S5
Table S5: The sequence identity of TUAs and TUBs (protein) between Salix and Populus
Seq/protein	PtTUA1	PtTUA2	PtTUA3	PtTUA4	PtTUA5	PtTUA6	PtTUA7	PtTUA8
SaTUA1	0.997	0.911	0.971	0.913	0.977	0.9	0.971	0.9
SaTUA2	0.907	0.997	0.913	0.957	0.904	0.94	0.906	0.944
SaTUA3	0.969	0.915	0.995	0.909	0.988	0.893	0.973	0.893
SaTUA4	0.913	0.957	0.911	0.997	0.906	0.933	0.895	0.937
SaTUA5	0.977	0.909	0.984	0.906	0.993	0.893	0.975	0.891
SaTUA6	0.895	0.937	0.9	0.928	0.891	0.979	0.889	0.968
SaTUA7	0.969	0.915	0.995	0.909	0.988	0.893	0.973	0.893
SaTUA8	0.9	0.944	0.895	0.94	0.895	0.975	0.884	0.986
Seq/protein	SaTUB1	SaTUB2	SaTUB3	SaTUB4	SaTUB5	SaTUB6	SaTUB7/12	SaTUB8	SaTUB9	SaTUB10	SaTUB11	SaTUB14	SaTUB15	SaTUB13	SaTUB16	SaTUB17	SaTUB18	SaTUB19	SaTUB20
PtTUB1	0.993	0.975	0.968	0.968	0.942	0.93	0.93	0.939	0.897	0.913	0.984	0.948	0.944	0.942	0.939	0.948	0.946	0.913	0.911
PtTUB2	0.98	0.993	0.966	0.962	0.937	0.926	0.933	0.935	0.889	0.902	0.993	0.937	0.944	0.937	0.933	0.942	0.946	0.911	0.907
PtTUB3	0.966	0.962	0.993	0.977	0.946	0.932	0.932	0.935	0.901	0.919	0.957	0.95	0.944	0.944	0.944	0.95	0.946	0.908	0.908
PtTUB4	0.968	0.96	0.988	0.984	0.948	0.935	0.935	0.937	0.901	0.919	0.96	0.953	0.946	0.946	0.946	0.955	0.948	0.911	0.911
PtTUB5	0.946	0.942	0.955	0.948	0.986	0.961	0.937	0.943	0.892	0.914	0.94	0.939	0.937	0.935	0.935	0.926	0.924	0.913	0.915
PtTUB6	0.928	0.922	0.937	0.932	0.961	0.975	0.916	0.925	0.878	0.899	0.922	0.921	0.923	0.921	0.917	0.912	0.906	0.899	0.902
PtTUB7	0.939	0.935	0.941	0.946	0.939	0.925	0.979	0.982	0.901	0.917	0.937	0.946	0.943	0.939	0.937	0.93	0.928	0.935	0.93
PtTUB8	0.935	0.933	0.946	0.941	0.941	0.925	0.975	0.984	0.901	0.912	0.933	0.937	0.939	0.928	0.932	0.93	0.928	0.928	0.928
PtTUB9	0.913	0.898	0.921	0.912	0.903	0.887	0.903	0.91	0.959	0.97	0.904	0.923	0.91	0.908	0.919	0.921	0.922	0.884	0.886
PtTUB10	0.913	0.898	0.921	0.912	0.912	0.894	0.908	0.912	0.952	0.988	0.904	0.926	0.914	0.917	0.917	0.917	0.917	0.888	0.89
PtTUB11	0.913	0.913	0.926	0.923	0.919	0.899	0.921	0.919	0.903	0.91	0.911	0.934	0.932	0.93	0.928	0.928	0.926	0.906	0.904
PtTUB12	0.91	0.911	0.923	0.919	0.919	0.899	0.921	0.921	0.898	0.912	0.909	0.932	0.937	0.937	0.928	0.93	0.924	0.913	0.913
PtTUB13	0.951	0.935	0.955	0.948	0.939	0.926	0.932	0.935	0.899	0.921	0.937	0.97	0.973	0.986	0.964	0.962	0.957	0.913	0.913
PtTUB14	0.953	0.933	0.957	0.95	0.937	0.921	0.93	0.941	0.912	0.926	0.94	1	0.964	0.961	0.984	0.962	0.96	0.906	0.911
PtTUB15	0.953	0.944	0.955	0.953	0.937	0.928	0.937	0.941	0.908	0.919	0.942	0.964	0.991	0.977	0.959	0.959	0.957	0.917	0.921
PtTUB16	0.948	0.935	0.957	0.946	0.939	0.923	0.932	0.939	0.914	0.923	0.937	0.986	0.968	0.964	0.988	0.968	0.968	0.906	0.911
PtTUB17	0.951	0.94	0.962	0.95	0.93	0.915	0.93	0.933	0.908	0.921	0.94	0.966	0.953	0.953	0.962	0.991	0.98	0.904	0.909
PtTUB18	0.949	0.944	0.955	0.946	0.924	0.908	0.928	0.931	0.911	0.917	0.944	0.962	0.951	0.951	0.962	0.982	0.997	0.902	0.907
PtTUB19	0.911	0.909	0.913	0.92	0.91	0.899	0.933	0.942	0.875	0.888	0.909	0.908	0.915	0.913	0.902	0.902	0.9	0.984	0.975
PtTUB20	0.909	0.909	0.911	0.915	0.913	0.899	0.93	0.937	0.879	0.893	0.909	0.908	0.919	0.915	0.902	0.902	0.9	0.982	0.979
