# Supplementary material for: Characterization and putative post-translational regulation of α- and β-tubulin gene families in Salix arbutifolia
Source: Sci Rep. 2016 Jan 12;6:19258. doi: 10.1038/srep19258 (PMC4709717; doi:10.1038/srep19258)
Supplement: Supplementary Dataset 5 [file srep19258-s5.xls]

## Sheet: Table S6
Table S6:List of proteins and their GenBank accession numbers used in sequence alignment and phylogenetic analyses
Species	Protein Name	Accession No.
α-tubulin
Arabidopsis thaliana	AtTUA1	At1g64740
	AtTUA2	At1g50010
	AtTUA3	At5g19770
	AtTUA4	At1g04820
	AtTUA5	At5g19770
	AtTUA6	At4g14960
Betula pendula	BpTUA	CAB66336
Gossypium hirsutum	GhTUA1	AAQ92661
	GhTUA2	AAQ92662
	GhTUA3	AAD50627
	GhTUA4	AAQ92663
	GhTUA5	AAD50629
Prunus dulcis	PdTUA1	CAA47635
Hordeum vulgare	HvTUA1	CAA67942
	HvTUA2	CAA69724
	HvTUA3	CAA10663
Pseudotsuga menziesii	PmTUA1	AAV92379
Oryza sativa	OsTUA1	Os03g0726100
	OsTUA2	Os11g0247300
	OsTUA3	Os07g0574800
	OsTUA4	Os03g0219300
Eleusine indica	EiTUA1	CAA06618
	EiTUA2	O22348
	EiTUA3	O22349
Zea mays	ZmTUA1	CAA33734
	ZmTUA2	CAA33733
	ZmTUA3	CAA44861
	ZmTUA5	XAA44862
	ZmTUA6	CAA44863
Solanum tuberosum	StTUA1	ABB02631
	StTUA2	ABB16994
Setaria viridis	SvTUA1	CAE52514
	SvTUA2	CAE52515
Medicago truncatula	MtTUA1	ABN08980
	MtTUA2	ABE93145
	MtTUA3	ABE86411
Populus tremuloides	PtTUA1	AY229881
	PtTUA2	AY229882
	PtTUA3	EF583813
	PtTUA4	EF584828
	PtTUA5	EF583814
	PtTUA6	EF583816
	PtTUA7	EF584829
β-tubulin
Arabidopsis thaliana	AtTUB1	At1g75780
	AtTUB2	At5g62690
	AtTUB3	At5g62700
	AtTUB4	At5g44340
	AtTUB5	At1g20010
	AtTUB6	At5g12250
	AtTUB7	At2g29550
	AtTUB8	At5g23860
	AtTUB9	At4g20890
Eleusine indica	EiTUB1	AAD20178
	EiTUB2	AAD20179
	EiTUB3	AAD20180
	EiTUB4	AAD20181
Gossypium hirsutum	GhTUB1	AF484959
	GhTUB2	EU375992
	GhTUB3	AY345606
	GhTUB4	EU375993
	GhTUB5	AY345607
	GhTUB6	AY345608
	GhTUB7	AY345609
	GhTUB8	EU375994
	GhTUB9	AY345610
	GhTUB10	EU375995
	GhTUB11	EU375996
	GhTUB12	DQ023526
	GhTUB13	EU375997
	GhTUB14	EU375998
	GhTUB15	EU375999
	GhTUB16	EU376000
	GhTUB17	EU376001
	GhTUB18	EU376002
	GhTUB19	EU376003
Oryza sativa	OsTUB1	Os01g0282800
	OsTUB2	Os03g0105600
	OsTUB3	Os06g0671900
	OsTUB4	Os01g0805900
	OsTUB5	Os02g0167300
	OsTUB6	Os05g0413200
	OsTUB7	Os03g0780600
	OsTUB8	Os03g0661300
Triticum aestivum	TaTUB1	AAD10487
	TaTUB2	AAD10488
	TaTUB3	AAD10489
	TaTUB4	AAD10490
	TaTUB5	AAD10492
Zea mays	ZmTUB1	CAA37060
	ZmTUB2	CAA37061
	ZmTUB3	CAA52718
	ZmTUB4	CAA52719
	ZmTUB5	CAA52720
	ZmTUB6	Q41783
	ZmTUB7	Q41784
	ZmTUB8	Q41785
Solanum tuberosum	StTUB1	CAA83847
	StTUB2	CAA83853
	StTUB3	ABA46773
	StTUB4	ABA81852
Zinnia elegans	ZeTUB1	BAA82637
	ZeTUB2	BAA82638
Eucalyptus grandis	EgTUB1	EF534219
	EgTUB2	EF534220
	EgTUB3	EF534221
	EgTUB4	EF534222
	EgTUB5	EF534223
Lycopersicon esculentum	LeTUB1	BT013153
	LeTUB2	BT014148
	LeTUB3	BT012803
	LeTUB4	DQ205342
	LeTUB5	BT013893
	LeTUB6	BT013141
